# Supplementary material for: Willingness to pay for a National Health Insurance Scheme in The Gambia: a contingent valuation study
Source: Health Policy Plan. 2022 Oct 27;38(1):61–73. doi: 10.1093/heapol/czac089 (PMC9849717; doi:10.1093/heapol/czac089)
Supplement: czac089_Supp [file czac089_supp.zip]

Archive with 1 entries (1 files):
- Supplement_DBDC_GLM_equation.docx
